# Supplementary material for: The Outcomes and Quality of Pancreatic Islet Cells Isolated from Surgical Specimens for Research on Diabetes Mellitus
Source: Cells. 2022 Jul 29;11(15):2335. doi: 10.3390/cells11152335 (PMC9367344; doi:10.3390/cells11152335)
Supplement: Supplementary file 1 [file cells-11-02335-s001.zip]

Archive with 1 entries (1 files):
- cells-1803605-supplementary.pdf
